# Supplementary material for: Correlated Target Search by Vaccinia Virus Uracil–DNA Glycosylase, a DNA Repair Enzyme and a Processivity Factor of Viral Replication Machinery
Source: Int J Mol Sci. 2023 May 23;24(11):9113. doi: 10.3390/ijms24119113 (PMC10253040; doi:10.3390/ijms24119113)
Supplement: Supplementary file 1 [file ijms-24-09113-s001.zip]

Archive with 1 entries (1 files):
- ijms-2383574-supplementary.pdf
